# Supplementary material for: Novel Susceptibility Genes Drive Familial Non-Medullary Thyroid Cancer in a Large Consanguineous Kindred
Source: Int J Mol Sci. 2023 May 4;24(9):8233. doi: 10.3390/ijms24098233 (PMC10179265; doi:10.3390/ijms24098233)
Supplement: Supplementary file 1 [file ijms-24-08233-s001.zip]

Archive with 1 entries (1 files):
- ijms-2345926-supplementary.pdf
